# Supplementary material for: Design of the New Closo-Dodecarborate-Containing Gemcitabine Analogue for the Albumin-Based Theranostics Composition
Source: Molecules. 2023 Mar 15;28(6):2672. doi: 10.3390/molecules28062672 (PMC10056911; doi:10.3390/molecules28062672)
Supplement: Supplementary file 1 [file molecules-28-02672-s001.zip]

Archive with 1 entries (1 files):
- molecules-2243702-supplementary.pdf
